# Supplementary material for: 1,4-Diphenyl­butane-1,4-dione
Source: Acta Crystallogr Sect E Struct Rep Online. 2008 Nov 22;64(Pt 12):o2423. doi: 10.1107/S1600536808038798 (PMC2959847; doi:10.1107/S1600536808038798)
Supplement: Supplementary file 2 [file e-64-o2423-Isup2.hkl]

# 
# h,k,l, Fc-squared, Fo-squared, sigma(Fo-squared) and status flag 
# 
data_I
_shelx_title ' t in P2(1)2(1)2' 
_shelx_refln_list_code          4 
_shelx_F_calc_maximum       75.18 
_exptl_crystal_F_000       252.00 
_reflns_d_resolution_high  0.8108 
 
loop_ 
 _symmetry_equiv_pos_as_xyz 
 'x, y, z' 
 '-x, -y, z' 
 '-x+1/2, y+1/2, -z' 
 'x+1/2, -y+1/2, -z' 
 
_cell_length_a     8.3781 
_cell_length_b    14.1607 
_cell_length_c     5.3186 
_cell_angle_alpha  90.000 
_cell_angle_beta   90.000 
_cell_angle_gamma  90.000 
 
_shelx_F_squared_multiplier     1.000 
 
loop_ 
 _refln_index_h 
 _refln_index_k 
 _refln_index_l 
 _refln_F_squared_calc 
 _refln_F_squared_meas 
 _refln_F_squared_sigma 
 _refln_observed_status 
   2   0   0      259.99      243.19     38.89 o 
   4   0   0        3.08        2.38      0.52 o 
   6   0   0       28.33       26.95      4.76 o 
   8   0   0        7.19        8.58      2.27 o 
  10   0   0       24.73       31.71      3.62 o 
   1   1   0      618.37      655.64     47.89 o 
   2   1   0     5056.89     4993.64    363.69 o 
   3   1   0       79.15       78.26      7.33 o 
   4   1   0        2.98        2.86      0.35 o 
   5   1   0        8.93        8.52      0.64 o 
   6   1   0       44.44       43.57      4.09 o 
   7   1   0        0.35        0.26      0.34 o 
   8   1   0        3.92        4.97      0.68 o 
   9   1   0        3.46        7.44      1.42 o 
  10   1   0       11.86       19.55      2.17 o 
   0   2   0      453.64      518.62     89.10 o 
   1   2   0        1.57        2.03      0.14 o 
   2   2   0        5.42        2.90      0.80 o 
   3   2   0        5.60        5.28      0.58 o 
   4   2   0       73.95       66.95      4.31 o 
   5   2   0       19.87       20.29      1.06 o 
   6   2   0        3.35        3.20      0.49 o 
   7   2   0       23.69       25.59      2.09 o 
   8   2   0        3.47        3.20      0.74 o 
   9   2   0        3.83        5.90      1.33 o 
  10   2   0        1.80        2.18      1.84 o 
   1   3   0      992.60     1041.78     42.33 o 
   2   3   0      389.88      403.20     30.13 o 
   3   3   0        3.95        3.41      0.80 o 
   4   3   0       10.40       10.46      1.03 o 
   5   3   0      282.01      305.89     27.60 o 
   6   3   0       78.69       78.23      6.74 o 
   7   3   0        0.08        0.04      0.33 o 
   8   3   0        0.26        0.66      0.51 o 
   9   3   0        1.75        1.00      0.81 o 
  10   3   0        0.04       -0.08      1.30 o 
   0   4   0        8.03       11.57      1.37 o 
   1   4   0      325.61      318.76     13.78 o 
   2   4   0       91.33      105.14      7.72 o 
   3   4   0       34.81       38.41      2.65 o 
   4   4   0      175.15      216.56     22.04 o 
   5   4   0       25.18       28.69      4.58 o 
   6   4   0       38.84       32.98      4.58 o 
   7   4   0       42.60       39.23      2.90 o 
   8   4   0       11.60       11.74      1.17 o 
   9   4   0        0.11        0.10      0.76 o 
  10   4   0        0.20       -0.69      1.41 o 
   1   5   0       78.06       92.87      6.40 o 
   2   5   0      100.42      110.56      8.27 o 
   3   5   0      116.29      141.99     10.04 o 
   4   5   0       67.09       77.53      6.50 o 
   5   5   0        7.63        5.45      1.54 o 
   6   5   0       18.51        9.52      3.92 o 
   7   5   0        2.26        2.33      0.46 o 
   8   5   0        0.12        0.21      0.51 o 
   9   5   0        0.64       -0.39      1.14 o 
   0   6   0      242.12      229.97      7.58 o 
   1   6   0      978.49     1092.39     64.02 o 
   2   6   0      252.91      269.95      9.70 o 
   3   6   0       34.73       40.82      3.03 o 
   4   6   0        3.76        3.74      0.37 o 
   5   6   0       12.09       11.14      1.34 o 
   6   6   0        0.10        0.20      0.28 o 
   7   6   0        0.09        0.32      0.31 o 
   8   6   0        3.00        4.04      1.44 o 
   9   6   0        0.01       -0.12      1.17 o 
   1   7   0      718.24      803.97     51.90 o 
   2   7   0        7.42        7.80      2.02 o 
   3   7   0        7.22        8.43      0.84 o 
   4   7   0       96.10      101.66      7.11 o 
   5   7   0        0.59        0.73      0.28 o 
   6   7   0       10.99       11.22      2.31 o 
   7   7   0        0.03        0.10      0.43 o 
   8   7   0        0.97        1.71      0.75 o 
   9   7   0        5.17        5.71      2.12 o 
   0   8   0       41.17       36.42      1.44 o 
   1   8   0       14.66       16.39      0.72 o 
   2   8   0       46.28       48.61      2.93 o 
   3   8   0       11.91       12.30      0.62 o 
   4   8   0        0.78        0.77      0.26 o 
   5   8   0        5.37        5.23      0.67 o 
   6   8   0        2.41        2.25      0.58 o 
   7   8   0        0.68        0.58      0.55 o 
   8   8   0        1.12        1.39      0.70 o 
   9   8   0        2.93        2.48      1.35 o 
   1   9   0       48.89       42.58      1.56 o 
   2   9   0        0.15        0.68      0.24 o 
   3   9   0       28.40       31.34      2.66 o 
   4   9   0        3.53        3.79      0.51 o 
   5   9   0        3.51        3.70      0.68 o 
   6   9   0       59.92       56.40      5.41 o 
   7   9   0       19.46       17.13      2.80 o 
   8   9   0       28.78       27.27      5.01 o 
   0  10   0       59.21       57.08      2.99 o 
   1  10   0       35.17       30.98      1.09 o 
   2  10   0       35.73       31.55      1.13 o 
   3  10   0      133.52      123.01      5.75 o 
   4  10   0      177.21      168.45      7.34 o 
   5  10   0        0.30        0.51      0.48 o 
   6  10   0       53.02       53.42      3.83 o 
   7  10   0       14.02       14.20      3.46 o 
   8  10   0        5.74        5.70      1.68 o 
   1  11   0        8.96        7.89      0.69 o 
   2  11   0       26.67       22.22      1.25 o 
   3  11   0       24.96       24.28      1.36 o 
   4  11   0        3.81        4.44      0.78 o 
   5  11   0       89.24       80.13      4.63 o 
   6  11   0       27.31       26.33      1.93 o 
   7  11   0        4.14        4.77      1.10 o 
   8  11   0        6.13        6.26      1.56 o 
   0  12   0        6.33        5.55      0.96 o 
   1  12   0        0.28        0.32      0.37 o 
   2  12   0        6.32        6.32      0.86 o 
   3  12   0       37.98       35.37      1.68 o 
   4  12   0        1.72        1.79      0.60 o 
   5  12   0        2.32        3.35      0.79 o 
   6  12   0        0.17       -0.12      0.49 o 
   7  12   0        0.05        0.50      0.57 o 
   1  13   0       13.79       11.37      1.11 o 
   2  13   0        7.56        6.24      0.90 o 
   3  13   0       10.71        7.04      0.98 o 
   4  13   0        0.37        0.95      0.56 o 
   5  13   0        1.95        2.81      0.75 o 
   6  13   0        0.31        0.70      0.56 o 
   0  14   0       31.14       28.93      2.90 o 
   1  14   0        1.55        1.56      0.72 o 
   2  14   0        5.57        6.42      1.24 o 
   3  14   0        0.64        0.92      0.53 o 
   4  14   0        2.50        2.86      0.77 o 
   5  14   0        2.38        2.38      0.71 o 
   6  14   0        0.31        0.42      0.57 o 
   1  15   0        0.81        1.07      0.72 o 
   2  15   0        2.60        3.49      0.97 o 
   3  15   0        5.38        4.07      1.07 o 
   4  15   0        0.81        0.96      0.59 o 
   5  15   0        1.01        1.55      0.68 o 
   0  16   0        0.04       -0.78      0.90 o 
   1  16   0        0.33        1.09      0.85 o 
   2  16   0        2.61        4.01      1.06 o 
   3  16   0        4.24        4.46      1.10 o 
   4  16   0        0.31        1.57      1.00 o 
   1  17   0        1.38        0.08      0.91 o 
   2  17   0        0.14        0.66      0.61 o 
   0   0   1      263.12       89.62    114.81 o 
   1   0   1     4089.59     3831.63    158.41 o 
   2   0   1     5651.62     2914.86   1415.44 o 
   3   0   1     1050.03     1067.17     72.64 o 
   4   0   1      123.03      121.89     11.25 o 
   5   0   1       12.84       14.75      1.81 o 
   6   0   1        0.33        0.93      0.33 o 
   7   0   1        0.25        0.55      0.40 o 
   8   0   1       24.47       25.58      1.99 o 
   9   0   1       20.07       24.44      2.27 o 
  10   0   1        1.28        1.48      1.14 o 
   0   1   1      164.89      179.04      5.67 o 
   1   1   1     2109.59     2102.25     49.37 o 
   2   1   1      572.04      625.80     28.69 o 
   3   1   1      405.43      447.63     25.08 o 
   4   1   1      584.99      587.68     34.52 o 
   5   1   1        4.24        3.30      0.30 o 
   6   1   1        4.58        5.46      0.50 o 
   7   1   1        6.29        7.03      0.68 o 
   8   1   1       19.21       21.10      1.38 o 
   9   1   1        7.56        9.65      0.86 o 
  10   1   1        3.75        5.72      1.03 o 
   0   2   1      212.25      214.48     10.67 o 
   1   2   1      333.95      345.81      9.09 o 
   2   2   1      502.21      566.49     24.94 o 
   3   2   1      172.06      185.52      9.32 o 
   4   2   1       48.55       43.68      1.63 o 
   5   2   1       17.17       19.32      1.05 o 
   6   2   1       11.41        9.17      0.82 o 
   7   2   1       16.75       18.79      1.43 o 
   8   2   1       15.07       17.80      1.32 o 
   9   2   1        3.55        4.65      0.63 o 
  10   2   1        5.02        7.18      1.35 o 
   0   3   1      211.23      242.38     19.56 o 
   1   3   1      388.28      397.49     14.39 o 
   2   3   1       19.50       20.25      0.77 o 
   3   3   1      497.01      572.94     28.71 o 
   4   3   1       70.58       76.91      3.22 o 
   5   3   1       40.78       37.00      1.36 o 
   6   3   1       27.85       27.43      1.73 o 
   7   3   1       12.78       11.07      1.77 o 
   8   3   1       12.42       12.32      1.00 o 
   9   3   1        0.76        1.25      0.50 o 
  10   3   1        2.09        3.85      1.13 o 
   0   4   1        2.31        2.25      0.21 o 
   1   4   1      120.40      119.35      6.45 o 
   2   4   1       83.23       84.99      3.97 o 
   3   4   1       90.56       96.14      4.82 o 
   4   4   1       49.74       47.26      2.14 o 
   5   4   1      100.12      107.48      3.79 o 
   6   4   1       24.09       28.93      1.84 o 
   7   4   1        4.82        5.60      0.58 o 
   8   4   1        5.93        6.05      0.73 o 
   9   4   1        3.57        3.36      0.65 o 
   0   5   1      460.62      542.03     31.35 o 
   1   5   1      269.85      292.39     15.94 o 
   2   5   1       18.96       22.88      0.97 o 
   3   5   1       76.13       83.81      3.17 o 
   4   5   1       55.37       61.54      2.51 o 
   5   5   1       11.35       11.22      0.47 o 
   6   5   1        0.06        0.26      0.22 o 
   7   5   1        4.50        5.59      0.61 o 
   8   5   1        1.29        1.25      0.41 o 
   9   5   1        2.48        2.37      0.52 o 
   0   6   1      322.41      373.09     20.89 o 
   1   6   1       63.98       59.89      2.62 o 
   2   6   1      507.75      577.01     27.24 o 
   3   6   1       11.07        9.82      0.87 o 
   4   6   1       47.03       49.27      2.32 o 
   5   6   1       25.03       24.14      1.05 o 
   6   6   1        1.20        0.98      0.29 o 
   7   6   1        0.09       -0.08      0.31 o 
   8   6   1        2.48        2.19      0.49 o 
   9   6   1        1.10        0.99      0.45 o 
   0   7   1      277.61      299.35     14.49 o 
   1   7   1      127.89      134.66      6.02 o 
   2   7   1       11.70        9.70      0.78 o 
   3   7   1      126.41      123.48      4.00 o 
   4   7   1       28.77       28.46      1.18 o 
   5   7   1        7.91        9.03      0.52 o 
   6   7   1       11.11       11.19      0.69 o 
   7   7   1        4.61        5.19      0.62 o 
   8   7   1        0.67        0.72      0.41 o 
   9   7   1        1.38        1.67      0.56 o 
   0   8   1        7.03        7.52      0.49 o 
   1   8   1       18.75       20.14      0.80 o 
   2   8   1        7.45        9.39      0.68 o 
   3   8   1       85.51       77.05      4.79 o 
   4   8   1       48.36       49.91      2.46 o 
   5   8   1        8.96        9.13      0.55 o 
   6   8   1        0.06        0.43      0.30 o 
   7   8   1        7.87        8.14      0.74 o 
   8   8   1        5.06        4.94      0.73 o 
   9   8   1        2.50        2.07      0.69 o 
   0   9   1        2.70        2.85      0.36 o 
   1   9   1       31.17       33.27      1.39 o 
   2   9   1        8.57        8.63      0.48 o 
   3   9   1       32.40       30.64      1.68 o 
   4   9   1       20.16       19.53      1.34 o 
   5   9   1       57.21       57.06      2.47 o 
   6   9   1       27.42       25.37      1.89 o 
   7   9   1       37.50       32.68      1.70 o 
   8   9   1        4.09        3.44      0.69 o 
   0  10   1       47.25       44.12      4.65 o 
   1  10   1       70.35       66.79      3.03 o 
   2  10   1       90.77       91.36      4.61 o 
   3  10   1        7.97        7.87      0.67 o 
   4  10   1       91.53       89.26      4.28 o 
   5  10   1       62.81       56.97      3.32 o 
   6  10   1       19.61       18.01      1.09 o 
   7  10   1        4.68        5.22      0.73 o 
   8  10   1        0.84        1.54      0.53 o 
   0  11   1        9.97       10.36      0.85 o 
   1  11   1       54.25       49.15      2.10 o 
   2  11   1       75.84       72.19      2.87 o 
   3  11   1       38.98       36.03      1.52 o 
   4  11   1       15.45       13.69      1.41 o 
   5  11   1       10.52       11.55      0.90 o 
   6  11   1        3.10        2.86      0.56 o 
   7  11   1       12.20       11.57      1.02 o 
   0  12   1        8.44        7.75      0.81 o 
   1  12   1       30.66       26.61      1.33 o 
   2  12   1       12.02       11.30      0.88 o 
   3  12   1       17.92       18.98      0.82 o 
   4  12   1       10.22        8.63      0.67 o 
   5  12   1        2.37        3.20      0.60 o 
   6  12   1        0.25        0.40      0.40 o 
   7  12   1        1.24        1.98      0.52 o 
   0  13   1        9.17        8.84      1.04 o 
   1  13   1       17.05       15.27      1.00 o 
   2  13   1        0.42        0.27      0.29 o 
   3  13   1        3.06        3.81      0.58 o 
   4  13   1        1.94        2.23      0.44 o 
   5  13   1        5.29        5.32      0.70 o 
   6  13   1        0.93        1.02      0.46 o 
   0  14   1        4.66        5.44      0.92 o 
   1  14   1        4.01        3.66      0.62 o 
   2  14   1        1.80        1.66      0.49 o 
   3  14   1        9.81       11.84      1.32 o 
   4  14   1        0.70        0.92      0.42 o 
   5  14   1        1.51        1.40      0.54 o 
   0  15   1        1.66        0.97      0.62 o 
   1  15   1        3.04        2.47      0.57 o 
   2  15   1        4.35        4.49      0.72 o 
   3  15   1        0.19        0.17      0.41 o 
   4  15   1        0.46        1.01      0.45 o 
   5  15   1        2.38        2.77      0.66 o 
   0  16   1        0.58        1.54      0.85 o 
   1  16   1        0.49        0.64      0.51 o 
   2  16   1        2.64        3.80      0.81 o 
   3  16   1        0.26        0.70      0.49 o 
   0  17   1        7.68        9.86      1.62 o 
   1  17   1        1.21        1.92      0.71 o 
   0   0   2       10.19        8.53      0.75 o 
   1   0   2       34.15       30.11      0.81 o 
   2   0   2       79.42       79.25      2.85 o 
   3   0   2      438.68      449.41     21.68 o 
   4   0   2      550.25      603.14     90.04 o 
   5   0   2       83.92       44.66     24.94 o 
   6   0   2       44.86       39.78      3.98 o 
   7   0   2        1.30        1.25      0.53 o 
   8   0   2       11.00       12.21      1.28 o 
   9   0   2        0.33        0.00      0.58 o 
   0   1   2       34.35       29.84      0.79 o 
   1   1   2       63.77       57.53      0.91 o 
   2   1   2      101.16      104.66      3.16 o 
   3   1   2      423.08      489.92     17.44 o 
   4   1   2      192.15      209.56     10.83 o 
   5   1   2       47.63       47.92      2.45 o 
   6   1   2      158.94      161.67      8.76 o 
   7   1   2       13.57       10.50      2.13 o 
   8   1   2       10.27        9.82      1.19 o 
   9   1   2        7.33        7.45      0.84 o 
   0   2   2      482.20      462.32      9.54 o 
   1   2   2      479.05      486.97      9.79 o 
   2   2   2      384.46      403.40     13.79 o 
   3   2   2       99.77      107.69      4.16 o 
   4   2   2       34.02       27.91      1.68 o 
   5   2   2        0.09        0.24      0.21 o 
   6   2   2       82.90       79.47      4.96 o 
   7   2   2       21.07       23.42      1.85 o 
   8   2   2       31.68       30.03      2.78 o 
   9   2   2        2.38        3.21      0.67 o 
   0   3   2       35.63       37.41      1.13 o 
   1   3   2      105.04      115.98      2.65 o 
   2   3   2      277.69      285.37      9.22 o 
   3   3   2       38.07       43.27      1.50 o 
   4   3   2       89.38      106.09      5.58 o 
   5   3   2        2.49        2.86      0.38 o 
   6   3   2       13.48       13.31      0.84 o 
   7   3   2        1.95        1.90      0.48 o 
   8   3   2        2.59        3.33      0.60 o 
   9   3   2        8.88        8.58      0.91 o 
   0   4   2       88.03       87.35      6.18 o 
   1   4   2       36.48       37.64      1.24 o 
   2   4   2       92.81       98.38      3.65 o 
   3   4   2       45.25       48.88      1.79 o 
   4   4   2       19.90       21.04      1.16 o 
   5   4   2        9.54        7.51      1.20 o 
   6   4   2        0.02        0.82      0.30 o 
   7   4   2        6.28        7.07      0.75 o 
   8   4   2        2.19        2.19      0.53 o 
   9   4   2        0.33        0.61      0.43 o 
   0   5   2      165.34      149.82     27.24 o 
   1   5   2      147.78      165.30      7.64 o 
   2   5   2        6.10        5.46      0.34 o 
   3   5   2       51.61       58.62      2.85 o 
   4   5   2       67.63       67.89      3.85 o 
   5   5   2        0.53        0.40      0.22 o 
   6   5   2        1.69        1.67      0.42 o 
   7   5   2        9.27        9.81      0.97 o 
   8   5   2        3.21        3.27      0.61 o 
   9   5   2        3.48        3.39      0.64 o 
   0   6   2       14.29       16.55      0.89 o 
   1   6   2      152.85      168.85      8.16 o 
   2   6   2      123.62      134.22      6.31 o 
   3   6   2        8.10        9.32      0.49 o 
   4   6   2       48.52       43.90      1.95 o 
   5   6   2        7.47        8.17      0.53 o 
   6   6   2        6.56        6.78      0.61 o 
   7   6   2        3.49        3.53      0.57 o 
   8   6   2        0.38       -0.11      0.34 o 
   9   6   2        0.25        0.13      0.42 o 
   0   7   2        0.01        0.15      0.17 o 
   1   7   2        5.97        6.28      0.37 o 
   2   7   2       31.34       29.53      1.61 o 
   3   7   2        7.22        8.79      0.45 o 
   4   7   2       11.12       11.16      0.59 o 
   5   7   2       31.08       26.52      1.07 o 
   6   7   2       11.13        9.88      0.80 o 
   7   7   2        4.62        5.01      0.64 o 
   8   7   2        2.32        1.66      0.50 o 
   0   8   2        0.35        0.57      0.28 o 
   1   8   2       64.82       61.76      4.24 o 
   2   8   2       53.17       54.87      3.13 o 
   3   8   2       92.51       93.28      5.18 o 
   4   8   2       32.47       35.94      1.68 o 
   5   8   2       37.51       29.18      2.90 o 
   6   8   2       13.81       13.79      0.92 o 
   7   8   2        6.59        5.99      0.72 o 
   8   8   2        0.30        0.39      0.40 o 
   0   9   2       12.42       12.52      1.30 o 
   1   9   2       25.49       25.32      1.34 o 
   2   9   2       37.49       35.60      2.08 o 
   3   9   2       76.79       82.45      4.41 o 
   4   9   2       45.67       43.89      2.48 o 
   5   9   2       31.37       26.25      2.80 o 
   6   9   2        5.70        6.26      0.74 o 
   7   9   2       14.33       13.78      1.08 o 
   8   9   2        3.78        3.50      0.69 o 
   0  10   2       86.52       89.92      6.97 o 
   1  10   2       12.93       13.09      0.67 o 
   2  10   2       86.31       87.09      5.99 o 
   3  10   2       26.71       26.91      1.51 o 
   4  10   2        7.80        7.25      0.61 o 
   5  10   2        3.38        3.37      0.49 o 
   6  10   2        5.51        5.96      0.77 o 
   7  10   2        0.99        1.50      0.52 o 
   0  11   2      199.20      191.98     17.29 o 
   1  11   2       20.62       19.11      1.35 o 
   2  11   2       46.96       46.73      3.17 o 
   3  11   2        7.31        7.68      0.61 o 
   4  11   2        0.39        0.71      0.34 o 
   5  11   2        0.28        0.30      0.32 o 
   6  11   2        0.76        0.44      0.41 o 
   7  11   2        0.48        0.72      0.49 o 
   0  12   2       33.45       33.53      3.72 o 
   1  12   2       42.39       40.29      2.47 o 
   2  12   2       32.57       31.48      1.80 o 
   3  12   2        0.57        0.88      0.35 o 
   4  12   2        1.31        1.98      0.47 o 
   5  12   2        0.92        1.42      0.47 o 
   6  12   2        2.28        2.94      0.69 o 
   0  13   2       16.14       17.90      1.25 o 
   1  13   2        1.22        1.06      0.34 o 
   2  13   2        1.33        1.17      0.35 o 
   3  13   2       11.59       11.91      0.96 o 
   4  13   2        1.20        1.17      0.45 o 
   5  13   2        0.74        0.93      0.52 o 
   6  13   2        2.26        2.14      0.68 o 
   0  14   2        1.29        1.11      0.50 o 
   1  14   2        3.51        3.96      0.51 o 
   2  14   2        1.01        1.05      0.39 o 
   3  14   2        1.37        1.23      0.48 o 
   4  14   2        3.34        4.53      0.74 o 
   5  14   2        0.15        0.19      0.48 o 
   0  15   2        1.00        0.63      0.50 o 
   1  15   2        3.12        3.34      0.53 o 
   2  15   2        0.59        0.80      0.39 o 
   3  15   2        2.99        3.94      0.69 o 
   4  15   2        0.14        0.21      0.47 o 
   0  16   2        2.51        3.11      0.77 o 
   1  16   2        0.48        0.73      0.43 o 
   2  16   2        0.29        0.82      0.43 o 
   0   0   3        0.48        1.54      0.38 o 
   1   0   3        2.90        2.60      0.70 o 
   2   0   3        7.81        7.67      0.41 o 
   3   0   3        3.35        3.06      0.42 o 
   4   0   3        3.62        3.22      0.55 o 
   5   0   3       56.39       49.57      2.22 o 
   6   0   3       25.36       23.33      1.36 o 
   7   0   3        5.12        4.09      1.26 o 
   8   0   3        0.00       -0.10      0.57 o 
   9   0   3        2.94        1.65      0.89 o 
   0   1   3      233.54      216.46      5.35 o 
   1   1   3       34.62       32.50      2.43 o 
   2   1   3       37.39       37.54      3.20 o 
   3   1   3       19.03       15.12      1.71 o 
   4   1   3       25.67       19.11      2.65 o 
   5   1   3      126.71       87.66     15.84 o 
   6   1   3        3.52        2.69      0.51 o 
   7   1   3       43.15       37.07      2.18 o 
   8   1   3        4.15        4.83      0.78 o 
   9   1   3        3.26        2.67      0.68 o 
   0   2   3      165.44      161.40      3.06 o 
   1   2   3      130.88      129.84      2.49 o 
   2   2   3       32.68       32.12      0.96 o 
   3   2   3      101.03       95.99      4.08 o 
   4   2   3        1.65        1.65      0.29 o 
   5   2   3      171.22      153.35      6.45 o 
   6   2   3       13.19       12.91      1.19 o 
   7   2   3       44.26       36.91      3.12 o 
   8   2   3        0.02        0.54      0.40 o 
   9   2   3        0.09       -0.24      0.42 o 
   0   3   3       11.17       13.09      0.51 o 
   1   3   3       91.63       95.15      1.43 o 
   2   3   3       29.63       26.76      0.91 o 
   3   3   3       28.12       22.73      1.54 o 
   4   3   3       39.34       37.15      2.09 o 
   5   3   3       30.67       30.13      1.85 o 
   6   3   3        4.27        4.26      0.62 o 
   7   3   3       20.69       19.05      1.25 o 
   8   3   3        0.80        1.44      0.45 o 
   9   3   3        0.69        0.75      0.45 o 
   0   4   3       55.29       63.75      2.36 o 
   1   4   3        4.50        3.89      0.25 o 
   2   4   3       31.24       33.52      1.48 o 
   3   4   3        0.61        0.65      0.25 o 
   4   4   3       26.13       22.83      1.59 o 
   5   4   3        3.09        3.00      0.47 o 
   6   4   3        9.21        7.77      0.71 o 
   7   4   3        0.43        0.54      0.41 o 
   8   4   3        1.06        0.37      0.37 o 
   0   5   3       51.91       56.60      3.06 o 
   1   5   3       23.60       26.18      1.07 o 
   2   5   3       18.56       20.11      0.99 o 
   3   5   3       39.85       39.58      1.91 o 
   4   5   3       11.42       10.95      0.66 o 
   5   5   3        1.28        1.06      0.41 o 
   6   5   3       17.38       13.30      0.97 o 
   7   5   3        0.16        0.46      0.43 o 
   8   5   3        4.57        4.74      0.85 o 
   0   6   3       45.79       43.96      3.12 o 
   1   6   3       36.81       39.21      1.88 o 
   2   6   3       12.89       13.36      0.56 o 
   3   6   3        4.74        4.76      0.40 o 
   4   6   3       18.20       17.09      1.35 o 
   5   6   3        9.39       11.13      0.74 o 
   6   6   3        5.13        5.06      0.59 o 
   7   6   3        0.12        0.01      0.37 o 
   8   6   3        0.58        0.82      0.45 o 
   0   7   3        0.23        0.24      0.25 o 
   1   7   3       33.09       31.71      1.33 o 
   2   7   3       15.54       14.61      0.80 o 
   3   7   3        1.01        1.39      0.31 o 
   4   7   3        0.73        0.52      0.27 o 
   5   7   3       10.82       10.54      0.68 o 
   6   7   3        0.87        1.13      0.39 o 
   7   7   3        2.00        2.12      0.53 o 
   8   7   3        4.79        3.84      0.66 o 
   0   8   3       17.73       11.45      4.90 o 
   1   8   3      106.02      106.64      5.11 o 
   2   8   3       20.68       21.57      1.16 o 
   3   8   3       38.40       38.51      2.44 o 
   4   8   3       32.71       30.35      2.54 o 
   5   8   3        5.57        6.06      0.57 o 
   6   8   3       18.89       19.47      1.15 o 
   7   8   3        0.91        0.93      0.47 o 
   0   9   3       52.29       46.33      3.63 o 
   1   9   3       41.43       42.79      2.03 o 
   2   9   3       56.27       53.47      3.35 o 
   3   9   3       27.30       28.99      1.38 o 
   4   9   3        5.95        5.73      0.64 o 
   5   9   3        2.41        2.98      0.50 o 
   6   9   3        6.08        5.30      0.78 o 
   7   9   3        0.40        1.34      0.53 o 
   0  10   3       32.68       32.58      2.79 o 
   1  10   3       17.89       17.84      0.78 o 
   2  10   3        1.75        2.51      0.43 o 
   3  10   3        4.25        4.52      0.65 o 
   4  10   3        6.92        7.76      0.79 o 
   5  10   3        3.62        3.97      0.70 o 
   6  10   3        0.22        0.28      0.56 o 
   7  10   3        0.33        0.82      0.49 o 
   0  11   3        0.85        0.91      0.44 o 
   1  11   3       40.39       37.93      3.66 o 
   2  11   3       25.54       26.47      1.73 o 
   3  11   3        7.82        7.76      0.68 o 
   4  11   3        8.90        9.68      0.95 o 
   5  11   3        2.62        3.41      0.70 o 
   6  11   3        0.99        1.09      0.69 o 
   0  12   3       21.75       24.88      2.51 o 
   1  12   3       19.68       17.25      1.50 o 
   2  12   3        5.48        5.47      0.65 o 
   3  12   3       10.01       11.44      0.91 o 
   4  12   3       12.56       15.45      1.05 o 
   5  12   3        2.14        2.42      0.65 o 
   0  13   3        5.64        5.89      0.86 o 
   1  13   3        0.66        0.68      0.32 o 
   2  13   3       11.34       11.97      1.17 o 
   3  13   3        0.31        0.39      0.37 o 
   4  13   3        2.54        2.43      0.58 o 
   5  13   3        2.25        2.18      0.65 o 
   0  14   3        2.07        3.09      0.70 o 
   1  14   3        0.87        1.07      0.42 o 
   2  14   3        3.21        3.72      0.57 o 
   3  14   3        0.88        1.35      0.42 o 
   0  15   3        0.04        0.28      0.48 o 
   1  15   3        1.49        1.86      0.49 o 
   2  15   3        2.60        2.97      0.55 o 
   0   0   4        0.58        0.28      0.33 o 
   1   0   4       10.98        9.50      0.82 o 
   2   0   4        7.97        6.55      0.65 o 
   3   0   4        6.87        6.09      0.64 o 
   4   0   4        0.19        0.62      0.53 o 
   5   0   4        0.00        0.22      0.51 o 
   6   0   4        0.40        0.67      0.64 o 
   7   0   4        3.05        2.90      0.99 o 
   8   0   4        0.00        0.01      0.61 o 
   0   1   4       51.18       45.08      1.23 o 
   1   1   4       37.84       32.61      1.16 o 
   2   1   4       46.27       37.73      2.13 o 
   3   1   4       10.57       12.54      0.65 o 
   4   1   4        2.68        1.84      0.46 o 
   5   1   4        7.29        7.00      0.73 o 
   6   1   4        3.76        2.48      0.62 o 
   7   1   4        3.57        4.12      0.77 o 
   8   1   4        7.14        6.23      0.87 o 
   0   2   4        0.29        0.17      0.20 o 
   1   2   4        6.39        4.49      0.58 o 
   2   2   4       37.85       34.28      1.08 o 
   3   2   4      126.33      124.37      5.93 o 
   4   2   4       41.82       37.23      1.31 o 
   5   2   4        2.71        1.64      0.45 o 
   6   2   4       15.68       11.94      1.29 o 
   7   2   4        5.04        4.55      0.82 o 
   8   2   4        1.53        0.86      0.43 o 
   0   3   4       25.37       26.15      0.81 o 
   1   3   4       32.03       29.43      0.80 o 
   2   3   4       13.76       13.75      0.68 o 
   3   3   4       18.18       17.48      0.82 o 
   4   3   4       35.14       32.94      1.15 o 
   5   3   4       25.45       25.25      1.07 o 
   6   3   4        6.31        5.96      0.70 o 
   7   3   4        3.33        3.70      0.62 o 
   0   4   4        9.28        8.62      0.71 o 
   1   4   4        3.24        3.20      0.36 o 
   2   4   4        8.05       10.12      0.59 o 
   3   4   4       42.31       40.08      2.05 o 
   4   4   4        0.69        0.47      0.30 o 
   5   4   4        0.87        0.54      0.35 o 
   6   4   4        0.50        0.61      0.38 o 
   7   4   4        3.95        2.87      0.65 o 
   0   5   4        4.02        4.33      0.58 o 
   1   5   4        4.14        4.06      0.41 o 
   2   5   4        1.89        2.07      0.37 o 
   3   5   4        0.14        0.55      0.26 o 
   4   5   4        8.24        8.62      0.62 o 
   5   5   4       12.22       10.99      0.79 o 
   6   5   4        1.98        1.39      0.46 o 
   7   5   4        2.64        2.07      0.56 o 
   0   6   4        9.12        9.84      0.81 o 
   1   6   4        0.57        0.68      0.26 o 
   2   6   4       14.77       15.28      0.78 o 
   3   6   4        1.64        1.45      0.37 o 
   4   6   4        7.54        6.84      0.57 o 
   5   6   4        0.74        0.73      0.36 o 
   6   6   4        1.49        2.14      0.48 o 
   7   6   4        2.37        2.86      0.62 o 
   0   7   4       44.31       41.31      2.88 o 
   1   7   4        1.35        1.62      0.32 o 
   2   7   4       14.29       13.81      0.86 o 
   3   7   4        6.31        5.77      0.65 o 
   4   7   4        3.09        3.66      0.52 o 
   5   7   4        3.48        3.56      0.58 o 
   6   7   4        0.39        0.39      0.37 o 
   7   7   4        0.91        1.18      0.56 o 
   0   8   4       24.23       24.61      2.08 o 
   1   8   4       45.64       39.58      3.12 o 
   2   8   4       35.94       35.18      2.29 o 
   3   8   4        3.75        4.42      0.58 o 
   4   8   4        5.11        6.39      0.69 o 
   5   8   4        2.00        2.05      0.49 o 
   6   8   4        0.08        0.03      0.37 o 
   0   9   4       21.16       20.85      1.92 o 
   1   9   4       13.31       13.20      0.82 o 
   2   9   4       14.56       16.61      1.00 o 
   3   9   4       14.16       15.07      0.99 o 
   4   9   4        4.53        5.25      0.68 o 
   5   9   4        1.04        1.22      0.50 o 
   6   9   4        0.09        0.22      0.48 o 
   0  10   4        2.84        3.64      0.80 o 
   1  10   4        5.20        5.71      0.61 o 
   2  10   4        1.15        1.23      0.42 o 
   3  10   4        1.49        0.69      0.42 o 
   4  10   4        1.91        1.56      0.53 o 
   5  10   4        2.57        2.85      0.64 o 
   0  11   4        0.70        0.82      0.56 o 
   1  11   4        4.03        4.93      0.60 o 
   2  11   4        1.76        1.91      0.50 o 
   3  11   4        2.24        2.39      0.53 o 
   4  11   4       14.09       20.19      1.64 o 
   0  12   4        0.95        1.22      0.61 o 
   1  12   4        1.00        1.00      0.39 o 
   2  12   4        1.47        1.63      0.48 o 
   3  12   4       13.32       13.82      1.05 o 
   4  12   4        1.65        1.73      0.55 o 
   0  13   4        0.46        0.60      0.51 o 
   1  13   4        0.92        1.26      0.43 o 
   2  13   4        1.00        1.63      0.49 o 
   0   0   5        0.08        0.60      0.75 o 
   1   0   5        4.26        5.35      0.79 o 
   2   0   5        1.23        0.96      0.48 o 
   3   0   5        5.77        3.96      0.97 o 
   4   0   5        5.55        5.60      1.17 o 
   5   0   5        4.69        4.37      1.12 o 
   6   0   5        4.11        5.26      1.20 o 
   0   1   5       11.87       16.16      1.47 o 
   1   1   5       15.48       15.52      1.01 o 
   2   1   5        7.79        7.81      0.60 o 
   3   1   5        0.95        1.24      0.51 o 
   4   1   5        0.50        0.39      0.44 o 
   5   1   5        3.19        4.62      0.80 o 
   6   1   5        2.10        2.89      0.68 o 
   0   2   5        5.49        5.27      1.06 o 
   1   2   5       50.64       51.51      1.38 o 
   2   2   5        8.94        8.96      0.93 o 
   3   2   5       10.67        8.44      1.52 o 
   4   2   5        5.26        5.98      0.85 o 
   5   2   5        1.43        2.41      0.63 o 
   6   2   5        0.19        0.29      0.46 o 
   0   3   5        2.19        2.99      0.86 o 
   1   3   5       36.55       36.83      1.71 o 
   2   3   5       16.65       14.30      1.53 o 
   3   3   5       19.27       19.00      0.90 o 
   4   3   5        3.28        3.26      0.55 o 
   5   3   5        0.05        0.41      0.42 o 
   6   3   5        0.50        1.18      0.54 o 
   0   4   5        1.79        2.27      0.77 o 
   1   4   5       27.00       25.95      1.07 o 
   2   4   5        6.08        5.89      0.72 o 
   3   4   5        0.12        0.06      0.30 o 
   4   4   5        2.70        2.01      0.48 o 
   5   4   5        0.01        0.14      0.44 o 
   6   4   5        3.56        3.40      0.68 o 
   0   5   5        2.35        1.41      0.73 o 
   1   5   5        0.43        0.30      0.37 o 
   2   5   5        0.60        1.09      0.36 o 
   3   5   5        0.80        1.00      0.38 o 
   4   5   5        3.52        3.16      0.56 o 
   5   5   5        2.70        3.27      0.58 o 
   6   5   5        0.92        1.20      0.49 o 
   0   6   5        2.12        3.17      1.29 o 
   1   6   5        1.48        1.85      0.49 o 
   2   6   5        0.91        1.78      0.46 o 
   3   6   5        4.63        4.30      0.58 o 
   4   6   5        1.19        1.47      0.45 o 
   5   6   5        1.54        1.43      0.45 o 
   0   7   5        6.40        8.73      1.43 o 
   1   7   5        4.60        5.09      0.70 o 
   2   7   5        6.90        8.75      0.91 o 
   3   7   5        1.54        2.49      0.54 o 
   4   7   5        4.73        5.32      0.71 o 
   5   7   5        0.73        1.04      0.45 o 
   0   8   5        3.83        6.20      1.26 o 
   1   8   5       10.56       11.75      1.01 o 
   2   8   5        6.10        7.40      0.84 o 
   3   8   5        4.60        5.26      0.70 o 
   4   8   5        3.19        4.54      0.74 o 
   0   9   5        7.63       10.44      1.90 o 
   1   9   5        1.23        1.55      0.51 o 
   2   9   5        5.80        7.95      0.91 o 
   3   9   5        2.07        1.33      0.45 o 
   4   9   5        1.76        2.34      0.68 o 
   0  10   5        6.90        7.63      1.35 o 
   1  10   5        0.25        0.28      0.39 o 
   2  10   5        4.32        3.85      0.74 o 
   3  10   5        0.96        0.94      0.49 o 
   0  11   5        0.90        0.88      0.69 o 
   1  11   5        0.22        0.75      0.48 o 
   0   0   6        0.98        0.36      0.93 o 
   1   0   6        0.79        0.99      1.05 o 
   3   0   6        0.26        0.66      1.05 o 
   4   0   6        6.18        8.10      1.53 o 
   0   1   6        0.02       -0.30      0.84 o 
   1   1   6        0.13        0.16      0.52 o 
   2   1   6        0.95        1.41      0.64 o 
   3   1   6        3.11        4.61      1.65 o 
   4   1   6        1.50        1.90      0.66 o 
   0   2   6        9.60       12.45      1.65 o 
   1   2   6        8.17       10.14      1.25 o 
   2   2   6        3.64        4.66      0.95 o 
   3   2   6        1.47        4.01      1.06 o 
   4   2   6        0.17       -0.08      0.51 o 
   0   3   6       21.03       20.55      2.01 o 
   1   3   6        1.34        1.15      0.53 o 
   2   3   6        8.28       11.86      1.34 o 
   3   3   6        4.36        5.21      1.13 o 
   0   4   6       13.47       15.78      1.86 o 
   1   4   6        4.30        6.28      0.89 o 
   2   4   6        5.65        4.79      0.92 o 
   3   4   6        0.40        0.66      0.53 o 
   0   5   6        3.43        3.21      0.95 o 
   1   5   6        0.86        0.67      0.48 o 
   2   5   6        0.39        0.34      0.61 o 
   0   6   6        0.01       -0.13      0.53 o 
   1   6   6        1.19        1.81      0.55 o 
   2   6   6        0.18        0.99      0.53 o 
   0   7   6        0.93        1.56      0.99 o 
                                                 
